# Supplementary material for: Quantification of Free-Living Community Mobility in Healthy Older Adults Using Wearable Sensors
Source: Front Public Health. 2018 Aug 13;6:216. doi: 10.3389/fpubh.2018.00216 (PMC6099098; doi:10.3389/fpubh.2018.00216)
Supplement: Supplementary file 1 [file Data_Sheet_1.ZIP]

Archive with 12 entries (11 files):
- Matlab/
- Matlab/calcul_temps_actif.m
- Matlab/calc_spannel.m
- Matlab/filter_gps.m
- Matlab/filter_time.m
- Matlab/gps_compute_trips.m
- Matlab/gps_split_track.m
- Matlab/identify_zones.m
- Matlab/interp_acc_data.m
- Matlab/interp_gps_data.m
- Matlab/process_gps_data2.m
- Matlab/step_detect.m
