# Supplementary material for: Quantification of Free-Living Community Mobility in Healthy Older Adults Using Wearable Sensors
Source: Front Public Health. 2018 Aug 13;6:216. doi: 10.3389/fpubh.2018.00216 (PMC6099098; doi:10.3389/fpubh.2018.00216)
Supplement: Supplementary file 1 [file Data_Sheet_1.ZIP › Matlab/calcul_temps_actif.m]

function [t_actif, densite_t_actif_surface, densite_t_actif]=calcul_temps_actif(acc_data, Fe, seuil_mouvement, taille_window, Fc1, Fc2)
% CALCUL_TEMPS_ACTIF  Compute the active time of the accelerometers data
%
%   [acc_data], accelerometers data:
%               Col 1,2,3: values x, y, z in g units
%   [Fe], sampling rate of the signal (Hz)
%   [Seuil_Mouvement], Static threshold (in g) to identify motion
%   [Taille_Window], Rolling window size (in samples)
%   [Fc1], High-pass filter cut-off frequency
%   [Fc2], Low-pass filter cut-off frequency
%
%   t_actif, computed active time in seconds
%   densite_t_actif_surface, logic array identifying time where there was
%                            activity detected
%   densite_t_actif, active time density in seconds
%
%   Authors:        Mathieu Hamel, ing. M.Sc.A (process_data_charge)
%                  Adapt� par Simon Bri�re, ing., M.Sc.A
%   Date  :       ?
%   Modifications: 
%   March 19th, 2009 - Adaptation for Crossbow Datalogger
%   April 14th, 2011 - Generalisation of the function
%   December 5th, 2011 - Added density outputs
%   February 18th, 2015 - Added processing parameters as inputs of the 
%                         function


%%%%%%%%%%%%%%
%%% CONFIG %%%
%%%%%%%%%%%%%%
%%%% Acceleration vector computation: sqrt(x^2 + y^2 + z^2) %%%%
acc_vect_module = sqrt(double(acc_data(:,1)).^2 + double(acc_data(:,2)).^2 + double(acc_data(:,3)).^2);

%%%% TEMPORAL ACCELEROMETERS DENSITY %%%%
% Recover motion information by filtering the low-frequency content (near
% the DC value) to remove all reference to gravitational acceleration.

% Make sure to remove any NaN value, if presents.
acc_vect_module_no_nan = acc_vect_module(~isnan(acc_vect_module));

%Filter parameters
Fc = Fc1; %0.25; %Initial = 1, 0.25 = Bouten
Wn = Fc/Fe;
[B,A] = butter(2,Wn,'high');

%Apply the filter
acc_mod_filt_no_nan = filtfilt(B,A,acc_vect_module_no_nan);
acc_mod_rect_no_nan = sqrt(acc_mod_filt_no_nan.^2);

%%%% ACTIVE AND PASSIVE TIME %%%%

%Remove negative values
t_actif_modules = sqrt(acc_mod_rect_no_nan.^2);

%Apply filtering
Fc = Fc2; %2.5; %Initial = 5, 2.5 = Bouten
Wn = Fc/Fe;
[B,A] = butter(2,Wn,'low');

t_actif_modules_filt = filtfilt(B,A,t_actif_modules);
t_actif_modules_sat  = t_actif_modules_filt >= seuil_mouvement;

densite_t_actif = filter(ones(1,taille_window)/taille_window,1,t_actif_modules_sat);

%If density is superior of a 50% value, consider this is an active sample
densite_t_actif_surface = densite_t_actif > 0.5;

%Compute total active time
t_actif_acc = sum(densite_t_actif_surface);

%Convert into seconds
t_actif = t_actif_acc/Fe;
densite_t_actif_surface = densite_t_actif_surface(floor(1:Fe:length(densite_t_actif_surface)));

return;
