# Supplementary material for: Quantification of Free-Living Community Mobility in Healthy Older Adults Using Wearable Sensors
Source: Front Public Health. 2018 Aug 13;6:216. doi: 10.3389/fpubh.2018.00216 (PMC6099098; doi:10.3389/fpubh.2018.00216)
Supplement: Supplementary file 1 [file Data_Sheet_1.ZIP › Matlab/calc_spannel.m]

% CALC_SPANNEL  Compute the Minimum Span Ellipse for a dataset. 
%
%   [lat], latitude coordinates
%   [long], longitude coordinates
%   [x_center], ellipse x (longitude) center. NaN = compute in the function
%   [y_center], ellipse y (latitude) center. NaN = compute in the function
%   [weights], weight of each value. NaN = consider all point with weight=1
%
%   Sx, ellipse x half-axis length (longitude) (deg)
%   Sy, ellipse y half-axis length (latitude) (deg)
%   x_center, ellipse x center (longitude)
%   y_center, ellipse y center (latitude)
%   theta, ellipse rotation angle from true north
%
%   Author:       Simon Bri�re, ing., M.Sc.A
%   Date  :       August 6th, 2013
%   Modifications: 

function [Sx Sy area x_center y_center wcov] = calc_spannel(lat, long)

if (all(lat==0)==0 && all(long==0)==0)
    [dcov prob maxit dstopt err] = spannel([long lat],0.01,2000); %TODO: set parameters in function
else
    maxit=2000;
end

if (maxit>=2000)
    cprintf([1,0.5,0], '   *> Spanning ellipse maximum number of iterations reached\n');
    area=0;
    Sx=0;
    Sy=0;
    x_center=0;
    y_center=0;
    wcov=[];
    return;
end
wcov = weightedcov([long lat],prob);
wcenter = wmean([long lat],repmat(prob,1,2));
x_center = wcenter(1);
y_center = wcenter(2);
[Sx,Sy,az]=errell2(wcov);
d2 = wmean(dstopt,prob);

area = deg2km(Sx)*deg2km(Sy)*pi*d2;

return;
