# Supplementary material for: Quantification of Free-Living Community Mobility in Healthy Older Adults Using Wearable Sensors
Source: Front Public Health. 2018 Aug 13;6:216. doi: 10.3389/fpubh.2018.00216 (PMC6099098; doi:10.3389/fpubh.2018.00216)
Supplement: Supplementary file 1 [file Data_Sheet_1.ZIP › Matlab/filter_gps.m]

% FILTER_GPS  
%   Filter the GPS data according to the recorded accuracy in the data by
%   removing positions that have a precision < max_prec.
%
%   [gps], GPS matrix data with the following format
%   timestamp,Latitude,Longitude,Altitude,Speed,Course,Accuracy,Fix,Datatype
%   [max_prec], the max_prec that is allowed, removing all positions that
%               have less than this value. Value is in meters if SIRF, not
%               used for other data types.
%   [max_dist], the maximum distance between two points that is allowed, in
%               case no accuracy data is present (typically when not SIRF).
%
%   gps, the output matrix with the filtered data in the same order
%
%   Example: gps = filter_gps(gps);
%         
%   Author:       Simon Bri�re, ing. M.Sc.A.
%   Date  :       December 6th, 2011
%   Modifications:  
%   July 24th, 2012     - Corrected filtering for other data then SIRF
%   October 24th, 2012  - Added filtering for impossible coordinates
%   November 7th, 2012  - Corrected impossible peaks formula
%   October 11th, 2013  - Corrected warnings when no gps data
%   October 15th, 2013  - Corrected situation that occured when no GPS data
%                         with enough precision was present
%   October 31th, 2013  - Added filtering of "0" positions, and max_dist
%                         variable
%   February 9th, 2015  - Inverted the order of filtering: removed
%                         impossible coordinates before checking for
%                         invalid jumps

function [gps]=filter_gps(gps, max_prec, max_dist)
    
    if (isempty(gps))
        return;
    end
    %Remove impossible coordinates
    ok_values = gps(:,2)>=-90 & gps(:,2)<=90; %Latitude
    gps = gps(ok_values,:);
    
    ok_values = gps(:,3)>=-180 & gps(:,3)<=180; %Longitude
    gps = gps(ok_values,:);
    
    ok_values = gps(:,2)~=0 & gps(:,3)~=0; %Latitude and Longitude
    gps = gps(ok_values,:);
    
    %Remove false values (impossible peaks)
    if (~isempty(gps))
        last_size=1;
        ok_values=[];
        while(last_size ~= size(ok_values,1))
            last_size = size(ok_values,1);
            ok_values = [1; find(abs(diff(gps(:,2))<5) & abs(diff(gps(:,3))<5))+1];
            gps = gps(ok_values,:);
        end
    end
    
    %Display unfiltered GPS data
    if ~isempty(gps)
        geoshow(gps(:,2),gps(:,3));
    else
        geoshow(0,0);
    end
    hold on;

    %Remove less than accurate coordinates
    if ~isempty(gps)
        
        if ~isempty(gps(gps(:,7)<max_prec,:))
            gps=gps(gps(:,7)<max_prec,:);
            if (gps(1,end)==1) %Remove precision = 0 values only for SIRF data
                gps=gps(gps(:,7)>0,:); 
            end
        end
    
            
        %Further filtering according to GPS fix type
        %Check for large steps in positions 
        nok_values = 1;
        while ~isempty(nok_values)
            nok_values =  find(deg2km(distance(gps(1:end-1,2),gps(1:end-1,3),gps(2:end,2),gps(2:end,3)))>=max_dist)+1;
            %Keep only peaks of duration < 60 seconds
            peaks = find(diff(nok_values)<=60);
            if ~isempty(peaks)
                nok_values = nok_values(peaks(1):end); 
            else
                nok_values = [];
            end

            if size(nok_values,1)>=2
                ok_values=[(1:nok_values(1)-1)'; (nok_values(2)+1:size(gps,1))'];
                gps=gps(ok_values,:);
            end
        end
    end
        
    %Display filtered GPS data to show the impact of filtering
    if ~isempty(gps)
        plot(gps(:,3),gps(:,2),'r');
    end
    %geoshow(gps(:,2),gps(:,3));
    title('GPS Data Processing');
    
    
return;
