# Supplementary material for: Quantification of Free-Living Community Mobility in Healthy Older Adults Using Wearable Sensors
Source: Front Public Health. 2018 Aug 13;6:216. doi: 10.3389/fpubh.2018.00216 (PMC6099098; doi:10.3389/fpubh.2018.00216)
Supplement: Supplementary file 1 [file Data_Sheet_1.ZIP › Matlab/filter_time.m]

% FILTER_TIME
%   Filter the time vector. This is required since an offsync may occur
%   between GPS time and internal WIMU time.
%
%   [time], time vector to be filtered
%
%   ftime, the output vector with the filtered data
%
%   Example: time_vec = filter_time(time_vec);
%         
%   Author:       Simon Bri�re, ing. M.Sc.A.
%   Date  :       June 7th, 2012
%   Modifications:  
%           October 10th, 2014 - Corrected negative time correction, when a
%                                large gap was happening later in the time
%                                vector

function ftime = filter_time(time)

% Creates output vector
ftime = time;
 
% Compute time difference
dtime = (diff(time));

%Check if we have a negative time occurring somewhere...
ditime = find(dtime<0);
%Browse each index and correct the time vector after it
for i=size(ditime,1):-1:1
    %ftime(ditime(i)+1:end)=ftime(ditime(i))+(1:(length(ftime)-ditime(i)))';
    d = ftime(ditime(i))-ftime(ditime(i)+1);
    ftime(ditime(i)+1:end)=ftime(ditime(i)+1:end) + d;
end

% Compute time difference
dtime = (diff(ftime));

%Find index with too large difference
ditime = [find(dtime<-120); find(dtime>120)]; %We tolerate a 120 sec lag

%Browse each index and correct the time vector after it
for i=1:size(ditime,1)
    if ftime(ditime(1))<1300000000
        %Time not corrected because no GPS fix yet... correct all previous
        %too
        ftime(1:ditime(i))=ftime(ditime(i)+1)-(ditime(i):-1:1)';
    end
end
return
