# Supplementary material for: Quantification of Free-Living Community Mobility in Healthy Older Adults Using Wearable Sensors
Source: Front Public Health. 2018 Aug 13;6:216. doi: 10.3389/fpubh.2018.00216 (PMC6099098; doi:10.3389/fpubh.2018.00216)
Supplement: Supplementary file 1 [file Data_Sheet_1.ZIP › Matlab/gps_compute_trips.m]

%   GPS_COMPUTE_TRIPS_NUM, compute the number of trips occuring when the
%   person leaves the home hotspot to go in another hotspot. A trip ends
%   when the person gets back home, and another one starts when she leaves
%   again.
%   
%   [act], transit information matrix obtained by GPS_SPLIT_TRACK
%   [home_hs], id of the home hotspot
%   [min_len], minimal length (in samples) to consider a trip
%
%   trips, [start_index end_index trip_time]
%
%   Example:
%   
%   See Also: GPS_SPLIT_TRACK
%
%   Author:       Simon Bri�re, ing. M.Sc.A.
%   Date  :       February 27th, 2012
%   Modifications: 
%       October 8th, 2014    - Added trip mean time, start & end indexes

function [trips]=gps_compute_trips(act, home_hs, min_len)

trips=[];

%Check: if no transit, nothing to do.
if isempty(act)
    return;
end

% Browse each transit to find out full trips
start_index = 1;
for i=1:size(act,1)
    if act(i,1)==home_hs || i==1 && act(i,1)>0%Start of this trip is in home or first data
        start_index = act(i,3);
    end
    if act(i,2)==home_hs || i==size(act,1) && act(i,2)>0 %End of this transit is at home or end of transits
        end_index = act(i,4);
        total_time = end_index-start_index;
        if total_time >= min_len %Minimum length for a trip to be considered
            trips(size(trips,1)+1,:) = [start_index end_index total_time]; %#ok<AGROW>
        end
    end
end

return;
