# Supplementary material for: Quantification of Free-Living Community Mobility in Healthy Older Adults Using Wearable Sensors
Source: Front Public Health. 2018 Aug 13;6:216. doi: 10.3389/fpubh.2018.00216 (PMC6099098; doi:10.3389/fpubh.2018.00216)
Supplement: Supplementary file 1 [file Data_Sheet_1.ZIP › Matlab/gps_split_track.m]

%   GPS_SPLIT_TRACK, splits the displacements (transits) between hotspots
%                    and classify them according the type of transition.
%   
%   [gps_data], timeseries of GPS data, including flags for vehicle area, 
%               hotspots and active time.
%   [flags], id of the columns containing the following flags:
%            [car_flag active_flag hot_flag]
%   [min_speed], minimum speed (in km/h) to be considered in a vehicle
%
%   act, array containing the transits in the following format:
%   [start_hotspot end_hotspot start_time end_time type dist_car dist_foot 
%   total_time total_car total_active total_unactive]
%   gps_data, same as entry, but with possible correction for car
%   displacements
%
%   where type = 1 (vehicle transit)
%           = 2 (on foot transit, active)
%           = 3 (on foot transit, inactive)
%           = 4 (hybrid, containing on foot and vehicle)
%
%   Example:
%         
%   Author:       Simon Bri�re, ing. M.Sc.A.
%   Date  :       December 13th, 2011
%   Modifications:  
%   February 27th, 2012 - Added filtering when switching directly from one
%                         hotspot to another.
%   September 4th, 2013 - Added filtering when speed is too large (occuring
%                         when lost of fix happens)
%   November 5th, 2013  - Reformatted transit list and modified filtering
%                         when switching directly from one hotspot to 
%                         another one
%   November 7th, 2013 -  Splitted distance in two: car and foot
%   February 5th, 2015 -  Minor bug fix

function [act, gps_data]=gps_split_track(gps_data, flags, min_speed)

hot_flag = flags(3);
active_flag = flags(2);
car_flag = flags(1);

% Identify transitions list
if (gps_data.data(1,hot_flag)==0)
    %Not in a hotspot at beginning
    trans_list = [1; find(abs(diff(gps_data.data(:,hot_flag)))>0)];
else
    %In a hotspot at beginning
    trans_list = find(abs(diff(gps_data.data(:,hot_flag)))>0);
end

% %No transit = no activities
if isempty(trans_list)
    act=zeros(1,10);
    return;
end

% Identify transit starts and ends
trans_start = trans_list(1:2:end);
trans_end = trans_list(2:2:end);

% Check for instantaneous transitions from a hotspot to another one (this
% might happen when using subway train for example)
instant_trans_idx = find(gps_data.data(trans_start+1,hot_flag)~=0);
lc=1;
while lc < length(instant_trans_idx)
    ci = instant_trans_idx(lc);
    temp = trans_end(ci:end);
    trans_end = [trans_end(1:ci-1); trans_start(ci)+1; trans_start(ci+1:end)];
    trans_start = [trans_start(1:ci); temp];
    instant_trans_idx = find(gps_data.data(trans_start+1,hot_flag)~=0);
    lc=lc+1;
end

if length(trans_start)-length(trans_end)==1
    trans_end(end+1) = length(gps_data.data)-1;
end

%Prepare output array
act = zeros(length(trans_start),11);

%Browse each transition
for i=1:length(trans_start)%min(length(trans),length(trans2))
    %Start hotspot
     if trans_start(i)-1>0 
        act(i,1)=gps_data.data(trans_start(i)-1,hot_flag);
        if (act(i,1)==0)
            act(i,1) = gps_data.data(trans_start(i),hot_flag);
        end
        act(i,3)=trans_start(i);
     else
         act(i,1)=gps_data.data(1,hot_flag);
         act(i,3)=1;
     end
    
    %End hotspot
    act(i,2) = gps_data.data(trans_end(i)+1,hot_flag);
    act(i,4) = trans_end(i);

    %Activity type
    if isempty(find(gps_data.data(act(i,3):act(i,4),car_flag)==0, 1))
        %Vehicle only
        act(i,5)=1;
    else
        %half_time = (act(i,4)-act(i,3))/2;
        if isempty(find(gps_data.data(act(i,3):act(i,4),car_flag)==1, 1))% || sum(gps_data.data(act(i,3):act(i,4),car_flag))<half_time
            %On foot transit
            
            %Filter impossible on-foot speeds (happening when a fix is lost
            %and recovered elsewhere)
            speed = deg2km(distance(gps_data.data(trans_start(i),1), gps_data.data(trans_start(i),2), gps_data.data(trans_end(i),1), gps_data.data(trans_end(i),2)));
            speed = (speed / (trans_end(i)-trans_start(i))) * 3600;
            
            if speed>min_speed
               %We considerer it was a car displacement
               gps_data.data(trans_start(i):trans_end(i),car_flag)=1;
               act(i,5)=1;
            else
            
                if sum(gps_data.data(act(i,3):act(i,4),active_flag)) >= sum(gps_data.data(act(i,3):act(i,4),active_flag)==0)
                    %Active
                    act(i,5)=2;
                else
                    %Inactive
                    act(i,5)=3;
                end
             end
        else
            %Hybrid
            act(i,5)=4;
        end
    end
    
    %Distance of the transit
    car_index = find(gps_data.data(act(i,3):act(i,4),car_flag)==1)+act(i,3);
    foot_index = find(gps_data.data(act(i,3):act(i,4),car_flag)==0)+act(i,3);
    car_coords = [gps_data.time(car_index) gps_data.data(car_index,1:2)];
    foot_coords = [gps_data.time(foot_index) gps_data.data(foot_index,1:2)];
    car_index = find(diff(car_coords(:,1))>1);
    foot_index = find(diff(foot_coords(:,1))>1);
    %act(i,6) = sum(deg2km(distance(gps_data.data(act(i,3):act(i,4)-1,1),gps_data.data(act(i,3):act(i,4)-1,2), gps_data.data(act(i,3)+1:act(i,4),1),gps_data.data(act(i,3)+1:act(i,4),2))));
    %act(i,6) = sum(deg2km(distance(car_coords(1:end-1,1)),car_coords(1:end-1,2), car_coords(2:end,1),car_coords(2:end,2)));
    if ~isempty(car_coords)
        if isempty(car_index) %Only car distance
            act(i,6) = sum(deg2km(distance(car_coords(1:end-1,2),car_coords(1:end-1,3), car_coords(2:end,2),car_coords(2:end,3))));
        else
            %Contain bouts of other distances too
            car_index = [0; car_index; size(car_coords,1)]; %#ok<AGROW>
            for j=1:length(car_index)-1
                act(i,6) = act(i,6) + sum(deg2km(distance(car_coords(car_index(j)+1:car_index(j+1)-1,2),car_coords(car_index(j)+1:car_index(j+1)-1,3), car_coords(car_index(j)+2:car_index(j+1),2),car_coords(car_index(j)+2:car_index(j+1),3))));
            end
            
            foot_index = [0; foot_index; size(foot_coords,1)]; %#ok<AGROW>
            if (length(foot_index)>3)
                for j=1:length(foot_index)-1
                    act(i,7) = act(i,7) + sum(deg2km(distance(foot_coords(foot_index(j)+1:foot_index(j+1)-1,2),foot_coords(foot_index(j)+1:foot_index(j+1)-1,3), foot_coords(foot_index(j)+2:foot_index(j+1),2),foot_coords(foot_index(j)+2:foot_index(j+1),3))));
                end
            end
        end
    else
        %Only foot distances
        act(i,7) = sum(deg2km(distance(foot_coords(1:end-1,2),foot_coords(1:end-1,3), foot_coords(2:end,2),foot_coords(2:end,3))));
    end
    %Counts: time spent in each kind of transit
    act(i,8) = max(act(i,4)-act(i,3),0); %Total time
    act(i,9) = max(sum(gps_data.data(act(i,3):act(i,4),car_flag)),0); %Vehicle time
    act(i,10) = max(sum(gps_data.data(act(i,3):act(i,4),active_flag)) - act(i,8),0); %Active on-foot time
    act(i,11) = max(act(i,8)-act(i,9)-act(i,10),0); %Inactive on-foot time
    
    
end

%Filter hotspots transitions that start and end in the same hotspots. This
%can be caused by an hotspot not exactly centered at the right spot because
%of the grid cells. 

actual=1;
%act2=act;
merge_dist = 0.2;
min_time = 120; %Minimum number of seconds to consider a in/out trip to be one

if max(gps_data.data(:,8))==3 %Unfilterable data
    merge_dist=0.75;
end

while actual<size(act,1)
    %Check the actual transit: if both start and end are in the same hotspot
    %and the distance between them is less then 200 m or if time of transit 
    %is lower than 2 minutes, consider we have to merge them.
    tomerge = find((act(2:end,6)+act(2:end,7)<=merge_dist | act(2:end,8)<min_time)& act(2:end,1)==act(2:end,2));
    if ~isempty(tomerge)
        %We need to merge at least one transit
        actual=tomerge(1);
        m=tomerge(1)+1;
        temp=[act(actual,1) act(actual,2) act(actual,3) act(actual,4) act(actual,5) sum([act(actual,6:end);act(m,6:end)])];

        %Replace the merged transit in the global array
        act=[act(1:actual-1,:);temp;act(actual+2:size(act,1),:)];
    else
        actual=actual+1;
    end

end

%Special case: first item can be combined with second one?
if size(act,1)>1
    if act(1,1)==act(1,2) 
        if act(2:end,6)+act(2:end,7)<=merge_dist
            %Combine with the second one
            temp=[act(2,1) act(2,2) act(2,3) act(2,4) act(2,5) sum([act(1,6:end);act(2,6:end)])];
            act=[temp; act(3:end,:)];
        end
    end
end

%Remove transits corresponding to the subject just passing by the hotspot
%without staying there (for example, passing in the road near a commercial
%center).
actual=1;
while actual<=size(act,1)
    if (actual>1)
        if (act(actual,3)-act(actual-1,4))<10
            m=actual;
            actual=actual-1;
            temp=[act(actual,1) act(m,2) act(actual,3) act(m,4) act(actual,5) sum([act(actual,6:end);act(m,6:end)])];
            %Remplace le point par celui-ci
            act=[act(1:actual-1,:);temp;act(actual+2:size(act,1),:)];
        else
            actual=actual+1;
        end
    else
        actual=actual+1;
    end
end

%Remove transits where distance is less than 50m
act=act(act(:,6)+act(:,7)>=0.05,:);

return
