# Supplementary material for: Quantification of Free-Living Community Mobility in Healthy Older Adults Using Wearable Sensors
Source: Front Public Health. 2018 Aug 13;6:216. doi: 10.3389/fpubh.2018.00216 (PMC6099098; doi:10.3389/fpubh.2018.00216)
Supplement: Supplementary file 1 [file Data_Sheet_1.ZIP › Matlab/identify_zones.m]

function [moving static active_static hotspots handle] = identify_zones(gps_data, car_index, hot_index, active_index, hotspots)
% IDENTIFY_ZONES
%   Identify the various zones in the temporal series: moving between
%   hotspots, static time in hotspots, active time in hotspots
%
%   [gps_data], the timeseries of the GPS Data
%   [car_index], index of the column for the car indicator flag
%   [hot_index], index of the column for the hotspot indicator flag
%   [active_index], index of the column for the activity detected flag
%   [hotspots], hotspots matrix [lat long weight radius]
%
%   moving, logical vector indicaing if the point is a move between
%           hotspots
%   static, logical vector indicating if the point is not a vehicle
%   active_static, logical vector indicating if the point is in an hotspot
%                  and is active
%   handle, the figure handle
%
%   Example:
%         [moving static active_static] = identify_zones(gps_data, car_flag, hot_flag, active_flag);
%
%   Author:       Simon Bri�re, ing. M.Sc.A.
%   Date  :       August 6th, 2013
%   Modifications:  
%       January 29th, 2015 - Removed warnings when legend was larger than 
%                            number of plotted datasets

%Identify vehicle zones: if car_flag is set and is not in an hotspot
moving = find(gps_data.data(:,car_index)>0 & gps_data.data(:,hot_index)==0);

%Identify static: if car_flag is unset or in an hotspot
static = find(gps_data.data(:,car_index)==0 | gps_data.data(:,hot_index)>0);

%Identify static spots where the subject was active
active_static = find((gps_data.data(:,car_index)==0 | gps_data.data(:,hot_index)>0) &  gps_data.data(:,active_index)==1);

%Compute vehicle, active, inactive time in each hotspot
for i=1:size(hotspots,1)
    hotspots(i,3)=sum(gps_data.data(:,hot_index)==i); %Total time in that hotspot
    hotspots(i,5)=sum(gps_data.data(:,hot_index)==i & gps_data.data(:,car_index)==1 ); %Vehicle time in that hotspot
    hotspots(i,6)=sum(gps_data.data(:,hot_index)==i & gps_data.data(:,active_index)==1 & gps_data.data(:,car_index)==0 ); %Active Time in the hotspot
    hotspots(i,7)=sum(gps_data.data(:,hot_index)==i & gps_data.data(:,active_index)==0 & gps_data.data(:,car_index)==0 ); %Inactive time in the hotspot
end

%Display the different areas on a map
handle = figure; 
hold on;
lgd=[{'GPS Data'}];

% Plot "raw" data
plot(gps_data.data(:,2),gps_data.data(:,1),'k');

%axesm sinusoid;
if ~isempty(moving)
    %plotm(gps_data.data(moving,1),gps_data.data(moving,2),'g.');
    plot(gps_data.data(moving,2),gps_data.data(moving,1),'g.');
    lgd = [lgd, {'Vehicle'}];
end
if ~isempty(static)
    %plotm(gps_data.data(static,1),gps_data.data(static,2),'b.');
    plot(gps_data.data(static,2),gps_data.data(static,1),'b.');
    lgd = [lgd, {'Inactive'}];
end

if ~isempty(active_static)
    %plotm(gps_data.data(active_static,1),gps_data.data(active_static,2),'r.');
    plot(gps_data.data(active_static,2),gps_data.data(active_static,1),'r.');
    lgd = [lgd, {'Active'}];
end
if size(hotspots,1)>0
    %scatterm(hotspots(:,1),hotspots(:,2),hotspots(:,3)/50,'b','LineWidth',2); %Hotspots
    scatter(hotspots(hotspots(:,3)>0,2),hotspots(hotspots(:,3)>0,1),hotspots(hotspots(:,3)>0,3)/50,'b','LineWidth',2); %Hotspots
    lgd = [lgd, {'Hotspots'}];
end

legend(lgd,'Location','EastOutside');
