# Supplementary material for: Quantification of Free-Living Community Mobility in Healthy Older Adults Using Wearable Sensors
Source: Front Public Health. 2018 Aug 13;6:216. doi: 10.3389/fpubh.2018.00216 (PMC6099098; doi:10.3389/fpubh.2018.00216)
Supplement: Supplementary file 1 [file Data_Sheet_1.ZIP › Matlab/interp_acc_data.m]

function [acc_data]=interp_acc_data(acc, acc_ts, min_adc, max_adc,acc_range, fe)
% INTERP_ACC_DATA  
%   Build the accelerometer data timeseries and interpolates the data to complete it
%
%   [acc], Accelerometer data matrix with the following format:
%          timestamp,X,Y,Z
%   [acc_ts], timestamp of each sample
%   [min_adc], min ADC value
%   [max_adc], max ADC value
%   [acc_range], accelerometer range (in g)
%   [fe], data sampling rate (Hz)
%
%   Example:
%           [acc_data]=interp_acc_data(acc, acc_ts, 0, max_adc, acc_range,
%           fe)
%         
%   Author:       Simon Bri�re, ing. M.Sc.A.
%   Date  :       October 16th, 2013
%   Modifications:  
%   February 17th, 2015 - Added min ADC value

%Fill holes in accelero data (charging zones for example)
% Compute time difference
dtime = (diff(acc_ts));

ditime = find(abs(dtime)>60); %We consider only holes of 60s or longer

%Create theoric time vector

if  ~isempty(acc) && ~isempty(acc_ts)
    acc_ts2 = (acc_ts(1):acc_ts(end))';
    
    %Convert accelerometer data in "g" units
    acc = acc2g(acc(1:min(length(acc_ts2)*fe,end),2:4),min_adc, max_adc,acc_range);

    %Fill empty accelerations if time vector is longer than accelerometer
    %(missed frame at end of file)
    dif_ts = length(acc_ts)*fe-size(acc,1);
    if (dif_ts>0)
        acc(end+1:length(acc_ts)*fe,:)=zeros(dif_ts,3);
    end


    %Browse each index and add data for that time
    for i=1:size(ditime,1)
        dif = acc_ts(ditime(i)+1)-acc_ts(ditime(i));
        acc = [acc(1:ditime(i)*fe,:); zeros(dif*fe,size(acc,2)); acc(ditime(i)*fe+1:end,:)];
    end

    %Compute real signal fe
    fe2 = double(length(acc)/(acc_ts2(end)-acc_ts2(1)+1));

    %Compute resampling ratios
    [p,q] = rat(fe/fe2);

    %Resample data
    if abs(fe-fe2)>0.005
        %Use less memory by splitting axis into different matrix
        acc_x = resample(acc(:,1),p,q);
        acc_y = resample(acc(:,2),p,q);
        acc_z = resample(acc(:,3),p,q);

    else
        %Too small difference, resampling would not work, padding with zeros
        %instead
        acc_x = [acc(:,1); zeros(((acc_ts2(end)-acc_ts2(1)+1)*fe)-size(acc,1),1)];
        acc_y = [acc(:,2); zeros(((acc_ts2(end)-acc_ts2(1)+1)*fe)-size(acc,1),1)];
        acc_z = [acc(:,3); zeros(((acc_ts2(end)-acc_ts2(1)+1)*fe)-size(acc,1),1)];
    end

    clear acc;

    if length(acc_x)>=fe*length(acc_ts2)
        acc_x = acc_x(1:fe*length(acc_ts2),:);
        acc_y = acc_y(1:fe*length(acc_ts2),:);
        acc_z = acc_z(1:fe*length(acc_ts2),:);
    else
        %Some padding needed
        acc_x = [acc_x; zeros(fe*length(acc_ts2)-length(acc_x),size(acc_x,2))];
        acc_y = [acc_y; zeros(fe*length(acc_ts2)-length(acc_y),size(acc_y,2))];
        acc_z = [acc_z; zeros(fe*length(acc_ts2)-length(acc_z),size(acc_z,2))];
    end

    %Prepare data for timeseries (xyz columns x number of samples per second)
    acc_x = reshape(acc_x.',[],size(acc_x,1)/fe)';
    acc_y = reshape(acc_y.',[],size(acc_y,1)/fe)';
    acc_z = reshape(acc_z.',[],size(acc_z,1)/fe)';

    acc = zeros(size(acc_x,1),fe*3);
    acc(:,1:3:size(acc_x,2)*3) = acc_x;
    acc(:,2:3:size(acc_y,2)*3) = acc_y;
    acc(:,3:3:size(acc_z,2)*3) = acc_z;
    clear acc_x acc_y acc_z;

    %Build the timeseries with the data
    acc_data = timeseries(acc,acc_ts2-acc_ts2(1)+1,ones(size(acc,1),1));
else
    acc_data = timeseries();
end

%Initialize quality vector to identify real and interpolated data
acc_data.qualityinfo.code=[0 1 2];
acc_data.qualityinfo.description={'Interp' 'Real' 'Bad'};

return;
