# Supplementary material for: Quantification of Free-Living Community Mobility in Healthy Older Adults Using Wearable Sensors
Source: Front Public Health. 2018 Aug 13;6:216. doi: 10.3389/fpubh.2018.00216 (PMC6099098; doi:10.3389/fpubh.2018.00216)
Supplement: Supplementary file 1 [file Data_Sheet_1.ZIP › Matlab/interp_gps_data.m]

function [gps_data]=interp_gps_data(gps)
% INTERP_GPS_DATA  
%   Build the GPS data timeseries and interpolates the data to complete it
%
%   [gps], GPS data matrix with the following format:
%   timestamp,Latitude,Longitude,Altitude,Speed,Course,Accuracy,Fix,Datatype
%
%   Example:
%           [gps_data]=interp_gps_data(gps)
%         
%   Author:       Simon Bri�re, ing. M.Sc.A.
%   Date  :       November 17th, 2011
%   Modifications:  
%   January 24th, 2012 - Converted to function
%   October 11th, 2013 - Corrected warnings when no GPS data

%Build the timeseries with the data
gps_data = timeseries(gps(:,2:size(gps,2)),double(uint32(gps(:,1)-gps(1,1)))+1,ones(size(gps,1),1));

%Initialize quality vector to identify real and interpolated data
gps_data.qualityinfo.code=[0 1 2];
gps_data.qualityinfo.description={'Interp' 'Real' 'Bad'};

%Set all 0,0 coordinates as interpolated data
gps_data.quality(gps_data.data(:,1)==0 & gps_data.data(:,2)==0)=0;

%Interpolate the data
if size(gps_data.data,1)>1
    if gps_data.time(end)>172800
        %Timestamp too large - repair it
        gps_data = delsample(gps_data, 'Index',size(gps_data.data,1));
    end
    gps_data=resample(gps_data,1:gps_data.time(end),'zoh',0);
end

%Set fix and datatype of interpolated data to NaN value
gps_data.data(gps_data.quality==0,6:8)=NaN;

%Display the interpolated data
plot(gps_data.data(gps_data.quality==0,2),gps_data.data(gps_data.quality==0,1),'k.');
if min(gps_data.quality)==0 && max(gps_data.quality)==0
   legend('Unfiltered','Interpolated','Location','EastOutside');
else
   legend('Unfiltered','Filtered','Interpolated','Location','EastOutside');    
end

return;
