# Supplementary material for: Quantification of Free-Living Community Mobility in Healthy Older Adults Using Wearable Sensors
Source: Front Public Health. 2018 Aug 13;6:216. doi: 10.3389/fpubh.2018.00216 (PMC6099098; doi:10.3389/fpubh.2018.00216)
Supplement: Supplementary file 1 [file Data_Sheet_1.ZIP › Matlab/process_gps_data2.m]

function [hotspots]=process_gps_data2(gps_data,radius,gamma,win_size, ratio, min_dist)
% PROCESS_GPS_DATA   
%   Identify the temporal hotspots in the GPS data base on Laura Morrison
%   algorithm
%
%   [gps_data], timeseries of the GPS data (see: INTERP_GPS_DATA)
%   [radius], maximum distance from center of window (meters)
%   [gamma], (1-gamma) quantile
%   [win_size], rolling window size
%   [ratio], rolling window overlap ratio
%
%   Example:
%         [hotspots]=process_gps_data(gps_data,30,0.5,300);
%
%   Author:       Laura Morrison
%   Adaptation:   Simon Bri�re, ing. M.Sc.A.
%   Date  :       August 6th, 2013
%   Modifications:  
%       January 29th, 2015 - Removed warnings when legend was larger than 
%                            number of plotted datasets

win_num = floor((size(gps_data.data,1)-win_size) / ((1-ratio)*win_size))+1;

win_start=(1:win_size*ratio:size(gps_data.data,1)); %Start indexes of the windows

data = zeros(win_size,2);
centers = zeros(win_num,2);
quant = zeros(win_num,1);

for i=1:win_num
    % Get window data
    start_index = win_start(i);
    end_index = min(start_index+win_size-1,size(gps_data.data,1));
    
    data(1:win_size,:)=[gps_data.data(start_index:end_index,1), gps_data.data(start_index:end_index,2)];
    
    % Compute median values
    centers(i,:) = median([data(:,1), data(:,2)]);
    
    % Compute distance from centers (in km)
    dist = deg2km(distance(data(:,1),data(:,2),centers(i,1),centers(i,2)))*1000;
    
    % Compute quantile values for each window
    quant(i) = quantile(dist, gamma);
end

% Identify windows that are hotspots
is_cluster = (quant <= radius);

% Prepare the hotspots plot
figure;
axesm sinusoid;
geoshow(gps_data.data(:,1),gps_data.data(:,2));
hold on;

% Generate initial hotspots matrix
hotspots_i = centers(is_cluster==1,:);
hotspots_i = [hotspots_i ones(size(hotspots_i(:,1),1),1) ones(size(hotspots_i(:,1),1),1)*radius/1000];

% Merge hotspots
hotspots = combine_hotspots2(hotspots_i, gps_data, min_dist);
    
%Display and identify the now merged hotspots
for i=1:size(hotspots,1)
     textm(hotspots(i,1),hotspots(i,2),num2str(i),'FontWeight','bold','FontSize',16,'BackgroundColor','c');
end

% Plotting is here is done that way to compute a correct legend
num = 0;
if ~isempty(hotspots)
    plotm_hotspots(hotspots_i(1,:),'g');
    plotm_hotspots(hotspots(1,:),'r');
    num = 2;
    
    % Plot unmerged hotspots
    if size(hotspots_i,1)>1
        plotm_hotspots(hotspots_i(2:end,:),'g');
        num = 3;
    end

    % Plot merged hotspots
    if size(hotspots,1)>1
        plotm_hotspots(hotspots(2:end,:),'r');
        num = 3;
    end
end
%Plotting here is done so that a legend that makes sense can be displayed
if num>0
    lgd = [{'GPS Data'},{'Hotspots'},{'Merged Hotspots'}];
    legend(lgd(1:num),'Location','EastOutside');
end
title('Temporal Hotspots');
