# Supplementary material for: Quantification of Free-Living Community Mobility in Healthy Older Adults Using Wearable Sensors
Source: Front Public Health. 2018 Aug 13;6:216. doi: 10.3389/fpubh.2018.00216 (PMC6099098; doi:10.3389/fpubh.2018.00216)
Supplement: Supplementary file 1 [file Data_Sheet_1.ZIP › Matlab/step_detect.m]

function [step_num, step_locs] = step_detect(acc, config)
% -------------------------------------------------------------------------
% CIUSSS de L'Estrie-CHUS, Centre de recherche sur le vieillissement
% -------------------------------------------------------------------------
% Author :      Mathieu Hamel, ing. M.Sc.A
% Date   :      Juin 2016
% Rev    :      Nov 2016
%               Dec. 9th, 2016 - S. Briere - Adjustements to use into main
%                                            analysis scripts
%
% Description : Step counter based on impact detection, eveloppe and
% frequency analysis to obtain a good step estimation over several
% conditions (slow/fast, normal/patho)
%
%  [acc] = Calibrated accelerometer matrix (N x 3)
%  [fs]  = Sampling frequency
%
% Example: step_num = step_detect_mh(acc,fs)
% -------------------------------------------------------------------------

% ===================== User parameters ================
% pks_min_dist   =  150;  % Inter peak distance (adj for walking)
% pks_min_height =  0.05; % Height of individual peaks (peaks = step)
% mov_avg        =  30;   % Window size for moving avg window
% %nb_pts        =  2048; % # PSD data points
% max_echelle    =  20;   % Maximal freq to keep at FFT output (Hz)
% win_length     =  5*config.acc.Fe; % Length of window for FFT
% threshold_env  =  0.05; % Threshold for the envelope (help find peaks)
% Fclow          =  2.4;  % Main filter lowpass freq (very important)
% filter_order   =  4;    % Order of butterworth filter
% freq_amp_coeff =  10;   % Check the # of harmonics with high amp and high freq above this threshold
% fft_Hz_thresh  =  3;    % "high freq treshold to find harmonics for the freq_amp_coeff
% fft_Amp_thresh =  0.02; % "high amplitude threshold to find harmonics for the freq_amp_coeff
% ====================================================================================

%% Creating the accelerometer vector (norm)
acc_vect = sqrt((acc(:,1).^2)+(acc(:,2).^2)+(acc(:,3).^2));

%% Removing the average
acc_vect = (acc_vect - mean(acc_vect));

%% Compute FFT to discriminate walking speed
nb_pts = length(acc_vect);
f = config.acc.Fe*(1:nb_pts/2)/nb_pts;
f = f(1:fix((config.stepcounter.max_echelle/2)*nb_pts/(config.acc.Fe/2)));

[Pyy] = pwelch(acc_vect,config.stepcounter.win_length,[],nb_pts);
Pyy = Pyy(1:fix((config.stepcounter.max_echelle/2)*nb_pts/(config.acc.Fe/2)));

[fft_pks, fft_locs] = findpeaks(Pyy,'npeaks',6,'sortstr','descend');
fft_pks_Hz = f(fft_locs(2:end));
fft_pks_Amp = fft_pks(2:end);

%     figure, plot(f,Pyy,'r')
%     hold on, plot(fft_pks_Hz,fft_pks_Amp,'ok')
%     ylim([0 1]);

test_freq = sum(fft_pks_Hz > config.stepcounter.fft_Hz_thresh);
test_amp = sum(fft_pks_Amp > config.stepcounter.fft_Amp_thresh);

% Based on FFT results, find proper coef to find steps
if test_freq.*test_amp < config.stepcounter.freq_amp_coeff
    k_steps = 2;
else
    k_steps = 4;
end

% Agressive low pass filter to keep data related with walking
Wn = config.stepcounter.Fclow/(config.acc.Fe/2);
[B,A] = butter(config.stepcounter.filter_order,Wn,'low');
acc_vect_filt = filtfilt(B,A,acc_vect);
acc_vect_filt = abs(acc_vect_filt);

% Envelope detection and removal to help discriminates peaks
[upperenv, lowerenv] = envelope(acc_vect_filt);
diff_envelope = upperenv-lowerenv;
acc_vect_less_lower_env = (acc_vect_filt - lowerenv');
acc_vect_less_lower_env(diff_envelope<config.stepcounter.threshold_env) = 0;

%% Apply mov avg - cleans up data
acc_vect_smooth = smooth(acc_vect_less_lower_env,config.stepcounter.mov_avg);

%% Find peaks
if max(acc_vect_smooth)>=config.stepcounter.pks_min_height % Check if we have at least a peak with required minimal height
    [pks, locs] = findpeaks(acc_vect_smooth,'minpeakdistance',config.stepcounter.pks_min_dist,'minpeakheight',config.stepcounter.pks_min_height);
    step_num = length(pks)*k_steps;
    step_locs = locs;
else
    step_num = 0;
    step_locs = [];
end
